# Supplementary material for: Norepinephrine Protects against Methamphetamine Toxicity through β2-Adrenergic Receptors Promoting LC3 Compartmentalization
Source: Int J Mol Sci. 2021 Jul 5;22(13):7232. doi: 10.3390/ijms22137232 (PMC8269332; doi:10.3390/ijms22137232)
Supplement: Supplementary file 1 [file ijms-22-07232-s001.zip]

Archive with 1 entries (1 files):
- ijms-1282719-supplementary.pdf
